# Supplementary material for: 2-Methyl-pentanoyl-carnitine (2-MPC): a urine biomarker for patent Ascaris lumbricoides infection
Source: Sci Rep. 2020 Sep 25;10:15780. doi: 10.1038/s41598-020-72804-y (PMC7519643; doi:10.1038/s41598-020-72804-y)
Supplement: Supplementary file 2 — Supplementary information 2. [file 41598_2020_72804_MOESM2_ESM.xlsx]

## Sheet: Kenya
Supplementary Table S4. Detailed parasitological information on the samples used from different endemic areas.
Subject ID	Sex	Age	Visit	Necator americanus qPCR (cps/rxn)	Ancylostoma duodenale qPCR (cps/rxn)	Ancylostoma ceylanicum qPCR (cps/rxn)	Ascaris lumbricoides qPCR (cps/rxn)	Trichuris trichiura qPCR (cps/rxn)	Schistosoma mansoni qPCR (cps/rxn)
S0001	f	13.1699	Screening	0	0	0	0	0	8391
S0002	f	13.1699	Screening	0	0	0	0	0	1384
S0003	f	14.1726	Screening	0	0	0	0	0	49983
S0004	m	12.1699	Screening	0	0	0	0	0	0
S0005	m	13.1699	Screening	0	0	0	0	0	7024
S0006	m	11.0822	Screening	0	0	0	0	0	0
S0007	m	12.1699	Screening	0	0	0	0	0	0
S0008	m	12.1699	Screening	0	0	0	0	0	28878
S0009	f	12.1699	Screening	0	0	0	0	0	0
S0010	f	12.1699	Screening	0	0	0	0	0	0
S0011	m	13.1699	Screening	0	0	0	0	0	17597
S0012	m	12.1699	Screening	0	0	0	0	0	0
S0013	m	12.1699	Screening	0	0	0	0	0	0
S0014	f	13.1699	Screening	0	0	0	0	0	7010
S0015	f	13.1699	Screening	0	0	0	0	0	1014
S0016	f	12.1699	Screening	0	0	0	0	0	994
S0017	f	10.1699	Screening	0	0	0	0	0	3511
S0018	f	12.1699	Screening	0	0	0	0	0	6781
S0019	m	13.1699	Screening	0	0	0	0	0	3000
S0020	m	13.1699	Screening	0	0	0	0	0	2127
S0021	m	13.1699	Screening	0	0	0	0	0	3101
S0022	m	13.1699	Screening	0	0	0	0	0	449
S0023	f	10.1699	Screening	0	0	0	0	0	6822
S0024	f	14.1726	Screening	0	0	0	0	0	1856
S0025	f	11.1699	Screening	0	0	0	0	0	0
S0026	f	14.1726	Screening	0	0	0	0	0	15346
S0027	f	14.1726	Screening	0	0	0	0	0	22310
S0028	f	14.1726	Screening	0	0	0	0	0	42
S0029	f	11.1699	Screening	0	0	0	0	0	1141
S0030	f	11.1699	Screening	0	0	0	0	0	0
S0031	f	12.1699	Screening	0	0	0	0	0	2377
S0032	f	12.1699	Screening	0	0	0	0	0	0
S0033	m	14.1726	Screening	0	0	0	0	0	338
S0034	m	14.1726	Screening	0	0	0	0	0	189
S0035	m	14.1726	Screening	0	0	0	0	0	27521
S0036	m	14.1726	Screening	0	0	0	0	0	21794
S0037	m	13.1699	Screening	0	0	0	0	35	3433
S0038	m	14.1726	Screening	0	0	0	0	0	792
S0039	f	13.1699	Screening	0	0	0	0	0	0
S0040	m	14.1726	Screening	0	0	0	0	0	24839
S0041	f	13.1699	Screening	0	0	0	0	0	5080
S0042	f	13.1699	Screening	0	0	0	0	0	4118
S0043	f	13.1699	Screening	0	0	0	0	0	1486
S0044	f	14.1726	Screening	0	0	0	0	0	164
S0045	f	14.1726	Screening	0	0	0	0	0	18940
S0046	f	14.1726	Screening	0	0	0	0	0	484
S0047	f	14.1726	Screening	0	0	0	0	0	15793
S0048	m	10.1699	Screening	0	0	0	0	0	203
S0049	m	10.1699	Screening	0	0	0	0	0	267
S0050	m	10.1699	Screening	0	0	0	0	0	0
S0051	m	10.1699	Screening	0	0	0	0	0	0
S0052	m	10.1699	Screening	0	0	0	0	0	0
S0053	m	10.1699	Screening	0	0	0	0	0	0
S0054	m	11.1699	Screening	0	0	0	0	0	0
S0055	f	9.16712	Screening	0	0	0	0	0	0
S0056	m	10.1699	Screening	0	0	0	0	0	296
S0057	f	9.16712	Screening	0	0	0	0	0	0
S0058	f	11.1699	Screening	0	0	0	0	0	0
S0059	m	10.1699	Screening	0	0	0	0	0	604
S0060	f	11.1699	Screening	0	0	0	0	0	4527
S0061	f	11.1699	Screening	0	0	0	0	0	0
S0062	f	11.1699	Screening	0	0	0	0	0	0
S0063	f	10.1699	Screening	0	0	0	0	0	0
S0064	f	10.1699	Screening	0	0	0	0	0	1814
S0065	f	11.1699	Screening	0	0	0	0	0	17877
S0066	f	11.0164	Screening	0	0	0	0	0	340
S0067	m	11.1699	Screening	0	0	0	0	0	130
S0068	m	11.1699	Screening	0	0	0	0	0	47
S0069	f	12.1699	Screening	0	0	0	0	0	0
S0070	m	9.16712	Screening	0	0	0	0	0	2547
S0071	m	10.1699	Screening	0	0	0	0	0	34
S0072	m	12.1699	Screening	0	0	0	0	0	2323
S0073	m	10.1699	Screening	0	0	0	0	0	0
S0074	m	11.1699	Screening	0	0	0	0	0	6718
S0075	m	11.1699	Screening	0	0	0	0	0	72
S0076	f	11.1699	Screening	0	0	0	0	0	0
S0077	m	11.1699	Screening	0	0	0	0	0	0
S0078	m	11.0932	Screening	0	0	0	0	0	0
S0079	m	9.16712	Screening	0	0	0	0	0	1746
S0080	m	11.1699	Screening	0	0	0	0	0	0
S0081	m	12.1699	Screening	0	0	0	0	0	0
S0082	m	10.1699	Screening	0	0	0	0	0	0
S0083	m	12.1699	Screening	0	0	0	0	0	0
S0084	m	11.1699	Screening	0	0	0	0	0	0
S0085	m	11.1699	Screening	0	0	0	0	0	0
S0086	m	11.1699	Screening	0	0	0	0	0	0
S0087	m	13.1699	Screening	0	0	0	0	151	0
S0088	m	12.1699	Screening	0	0	0	0	0	0
S0089	m	14.1726	Screening	0	0	0	0	0	0
S0090	m	12.1699	Screening	0	0	0	0	0	0
S0091	f	12.1699	Screening	0	0	0	0	0	0
S0092	f	11.1699	Screening	0	0	0	0	0	0
S0093	f	11.1699	Screening	0	0	0	0	0	0
S0094	f	14.1726	Screening	0	0	0	0	0	0
S0095	f	12.1699	Screening	0	0	0	0	0	0
S0096	f	11.1699	Screening	0	0	0	0	0	0
S0097	f	12.1699	Screening	0	0	0	0	0	0
S0098	f	12.1699	Screening	0	0	0	0	0	0
S0099	f	12.1699	Screening	0	0	0	0	0	0
S0100	f	10.1699	Screening	0	0	0	0	0	0
S0101	m	11.1699	Screening	0	0	0	0	0	0
S0102	f	11.1699	Screening	0	0	0	0	0	0
S0103	m	12.1699	Screening	0	0	0	0	0	57
S0104	f	10.1699	Screening	0	0	0	159	0	0
S0105	f	9.16712	Screening	0	0	0	0	0	0
S0106	m	10.1699	Screening	0	0	0	398	0	0
S0107	f	10.1699	Screening	0	0	0	1146	20	0
S0108	m	12.1699	Screening	0	0	0	293	0	0
S0109	m	10.1699	Screening	0	0	0	118	0	0
S0110	m	10.1699	Screening	0	0	0	20	0	0
S0111	m	11.1699	Screening	14	0	0	45	0	0
S0112	f	10.1699	Screening	0	0	0	78	0	0
S0113	m	12.1699	Screening	0	0	0	59	0	0
S0114	m	11.1699	Screening	0	0	0	117	0	0
S0115	m	11.1699	Screening	0	0	0	0	0	0
S0116	m	11.1699	Screening	0	0	0	0	137	0
S0117	m	12.1699	Screening	0	0	0	205	20	0
S0118	m	12.1699	Screening	18	0	0	0	0	0
S0119	m	9.16712	Screening	0	0	0	192	58	0
S0120	m	9.16712	Screening	28	0	0	49	0	0
S0121	m	9.16712	Screening	0	0	0	316	30	0
S0122	m	9.16712	Screening	0	0	0	0	0	0
S0123	m	10.1699	Screening	0	0	0	144	0	0
S0124	m	12.9945	Screening	0	0	0	198	21	0
S0125	f	13.1699	Screening	0	0	0	0	0	0
S0126	f	10.9945	Screening	0	0	0	0	0	1205
S0127	f	10.9945	Screening	0	0	0	136	0	0
S0128	f	10.9945	Screening	0	0	0	398	0	0
S0129	m	9.16712	Screening	0	0	0	0	23	0
S0130	m	10.1699	Screening	0	0	0	206	0	0
S0131	m	9.99178	Screening	0	0	0	0	0	3408
S0132	m	9.16712	Screening	0	0	0	0	0	364
S0133	f	12.1699	Screening	0	0	0	0	0	0
S0134	f	13.1699	Screening	0	0	0	5072	0	0
S0135	f	13.1699	Screening	0	0	0	0	0	0
S0136	f	14.1726	Screening	0	0	0	40	0	0
S0137	m	14.1726	Screening	0	0	0	0	0	0
S0138	m	9.16712	Screening	0	0	0	237	0	0
S0139	f	13.1699	Screening	0	0	0	0	0	87
S0140	m	10.1699	Screening	0	0	0	0	0	3265
S0141	f	13.1699	Screening	0	0	0	0	0	9110
S0142	f	9.16712	Screening	0	0	0	77	0	0
S0143	f	13.9753	Screening	0	0	0	0	0	0
S0144	f	12.1699	Screening	0	0	0	0	0	0
S0145	f	13.1699	Screening	0	0	0	0	0	0
S0146	m	14.1726	Screening	0	0	0	0	0	0
S0147	m	14.1726	Screening	0	0	0	0	0	0
S0148	m	13.1699	Screening	0	0	0	0	0	0
S0149	m	13.1699	Screening	0	0	0	0	0	0
S0150	m	10.1699	Screening	0	0	0	0	0	0
S0151	m	13.1699	Screening	0	0	0	0	0	0
S0152	m	11.1699	Screening	0	0	0	0	0	94
S0153	f	10.1699	Screening	0	0	0	0	0	0
S0154	m	9.16712	Screening	0	0	0	0	17	0
S0155	f	9.16712	Screening	0	0	0	0	0	0
S0156	f	9.07945	Screening	0	0	0	0	0	0
S0157	f	9.13973	Screening	0	0	0	219	0	0
S0158	f	9.16712	Screening	0	0	0	0	0	0
S0159	f	9.16712	Screening	0	0	0	0	0	0
S0160	f	9.16712	Screening	0	0	0	0	0	0
S0161	m	10.1699	Screening	0	0	0	0	0	0
S0162	m	11.1699	Screening	0	0	0	0	0	0
S0163	m	9.16712	Screening	0	0	0	0	0	0
S0164	m	9.16712	Screening	0	0	0	0	0	0
S0165	f	9.16712	Screening	0	0	0	0	0	0
S0166	m	9.16712	Screening	0	0	0	0	0	0
S0167	f	11.1699	Screening	0	0	0	0	0	0
S0168	f	9.16712	Screening	0	0	0	0	0	0
S0169	f	10.1699	Screening	0	0	0	0	0	0
S0170	f	10.1699	Screening	0	0	0	0	0	0
S0171	m	10.1699	Screening	0	0	0	0	0	0
S0172	m	11.1699	Screening	0	0	0	0	0	0
S0173	f	10.1699	Screening	0	0	0	0	0	0
S0174	f	10.1699	Screening	0	0	0	0	0	0
S0175	f	10.1699	Screening	0	0	0	0	0	0
S0176	f	13.1699	Screening	0	0	0	0	0	0
S0177	f	9.16712	Screening	0	0	0	0	0	0
S0178	f	9.16712	Screening	15	0	0	140	0	0
S0179	m	12.1699	Screening	0	0	0	0	0	0
S0180	f	11.1671	Screening	0	0	0	0	0	0
S0181	f	11.1699	Screening	0	0	0	0	0	0
S0182	f	9.13699	Screening	0	0	0	0	0	0
S0183	m	9.13699	Screening	0	0	0	296	0	0
S0184	f	10.1342	Screening	0	0	0	0	0	0
S0185	m	12.1699	Screening	0	0	0	0	0	0
S0186	m	10.1699	Screening	0	0	0	0	0	0
S0187	m	13.1699	Screening	0	0	0	0	0	0
S0188	m	12.1699	Screening	0	0	0	0	0	0
S0189	f	9.16712	Screening	0	0	0	0	0	0
S0190	f	10.1699	Screening	0	0	0	0	0	0
S0191	f	10.1699	Screening	0	0	0	0	0	0
S0192	f	11.1699	Screening	0	0	0	0	0	0
S0193	f	10.1699	Screening	0	0	0	0	0	0
S0194	m	12.1699	Screening	0	0	0	0	0	0
S0195	m	12.1699	Screening	0	0	0	67	0	0
S0196	m	12.1699	Screening	9	0	0	0	0	0
S0197	m	14.1726	Screening	0	0	0	0	0	0
S0198	f	9.16712	Screening	0	0	0	0	0	118
S0199	f	10.1699	Screening	0	0	0	0	0	0
S0200	m	10.1699	Screening	0	0	0	0	0	0
S0201	f	11.1699	Screening	0	0	0	0	0	0
S0202	f	9.16712	Screening	0	0	0	0	0	0
S0203	f	10.1699	Screening	0	0	0	0	0	0
S0204	m	13.1699	Screening	0	0	0	0	0	0
S0205	m	11.1699	Screening	0	0	0	0	0	0
S0206	f	9.16712	Screening	0	0	0	0	0	1830
S0207	f	11.1699	Screening	0	0	0	0	0	0
S0208	f	12.1699	Screening	0	0	0	0	0	0
S0209	m	10.1699	Screening	0	0	0	0	0	0
S0210	m	11.1699	Screening	0	0	0	0	0	0
S0211	m	9.16712	Screening	0	0	0	0	0	0
S0212	f	10.1699	Screening	0	0	0	0	0	0
S0213	m	9.96986	Screening	0	0	0	55	0	0
S0214	m	12.1699	Screening	0	0	0	0	0	0
S0215	f	9.16712	Screening	0	0	0	0	0	0
S0216	m	12.1699	Screening	0	0	0	0	0	0
S0217	m	10.1699	Screening	0	0	0	0	0	0
S0218	f	10.1699	Screening	0	0	0	0	0	0
S0219	m	12.1342	Screening	0	0	0	0	0	0
S0220	f	10.1342	Screening	0	0	0	0	0	597
S0221	m	10.1342	Screening	0	0	0	0	21	0
S0222	f	10.1315	Screening	0	0	0	0	0	0
S0223	f	10.1699	Screening	0	0	0	0	0	0
S0224	f	9.13151	Screening	0	0	0	0	0	0
S0225	m	9.13151	Screening	0	0	0	0	0	0
S0226	m	11.1699	Screening	0	0	0	0	0	0
S0227	m	10.1699	Screening	0	0	0	0	0	0
S0228	f	9.13151	Screening	0	0	0	0	0	0
S0229	f	9.13151	Screening	0	0	0	0	0	0
S0230	f	9.16712	Screening	0	0	0	86	0	0
S0231	f	9.16712	Screening	0	0	0	0	0	0
S0232	f	9.16712	Screening	0	0	0	0	0	0
S0233	m	10.1342	Screening	0	0	0	0	0	0
S0234	f	12.1699	Screening	0	0	0	92	0	0
S0235	f	11.1699	Screening	14	0	0	0	0	0
S0236	f	9.16712	Screening	0	0	0	0	0	0
S0237	f	11.1699	Screening	0	0	0	0	0	0
S0238	f	12.1699	Screening	0	0	0	0	0	0
S0239	m	12.1699	Screening	0	0	0	0	0	0
S0240	m	11.1699	Screening	0	0	0	0	0	16588
S0241	m	10.1699	Screening	0	0	0	0	0	0
S0242	m	10.1699	Screening	0	0	0	0	0	0
S0243	m	11.1699	Screening	0	0	0	23	0	0
S0244	m	11.1699	Screening	0	0	0	0	0	0
S0245	f	9.16712	Screening	0	0	0	0	0	0
S0246	f	9.16712	Screening	0	0	0	0	0	0
S0247	m	12.1699	Screening	0	0	0	0	21	0
S0248	m	10.1699	Screening	0	0	0	0	0	0
S0249	m	10.1315	Screening	0	0	0	0	0	0
S0250	f	10.1699	Screening	0	0	0	0	0	0
S0251	f	9.16712	Screening	0	0	0	0	0	0
S0252	f	10.1315	Screening	0	0	0	0	0	0
S0253	f	11.1699	Screening	0	0	0	0	0	0
S0254	f	10.1699	Screening	0	0	0	0	0	0
S0255	f	10.1699	Screening	0	0	0	0	0	0
S0256	f	9.12877	Screening	0	0	0	0	24	0
S0257	f	10.1699	Screening	0	0	0	0	0	0
S0258	f	9.12877	Screening	0	0	0	0	0	0
S0259	m	10.1315	Screening	0	0	0	0	0	0
S0260	m	11.1315	Screening	0	0	0	0	0	0
S0261	f	11.1315	Screening
S0262	m	10.1699	Screening	0	0	0	0	0	0
S0263	m	10.1699	Screening	0	0	0	0	0	0
S0264	f	11.1315	Screening	0	0	0	0	0	0
S0265	m	12.1699	Screening	0	0	0	0	0	0
S0266	m	10.1699	Screening	0	0	0	0	0	0
S0267	m	9.16712	Screening	0	0	0	1117	0	0
S0268	m	9.16712	Screening	0	0	0	0	0	0
S0269	f	12.1699	Screening	0	0	0	0	0	0
S0270	f	12.1699	Screening	0	0	0	0	0	0
S0271	f	11.1699	Screening	0	0	0	508	0	0
S0272	f	13.1699	Screening	0	0	0	0	0	0
S0273	m	12.1699	Screening	0	0	0	0	0	0
S0274	f	12.1699	Screening	66	0	0	0	0	0
S0275	f	9.16712	Screening	0	0	0	1230	0	0
S0276	f	10.1699	Screening	0	0	0	285	0	0
S0277	f	11.1699	Screening	0	0	0	0	0	0
S0278	f	11.1699	Screening	0	0	0	719	21	113
S0279	f	9.16712	Screening	0	0	0	0	0	60526
S0280	f	10.1699	Screening	0	0	0	151	0	2400
S0281	f	11.1699	Screening	0	0	0	0	0	0
S0282	f	11.1699	Screening	0	0	0	0	0	0
S0283	f	11.1699	Screening	0	0	0	0	41	0
S0284	f	9.16712	Screening	0	0	0	0	0	0
S0285	f	11.1041	Screening	0	0	0	0	0	0
S0286	f	11.1699	Screening	0	0	0	1710	38	0
S0287	f	13.1699	Screening	0	0	0	0	0	0
S0288	f	12.1699	Screening	0	0	0	0	0	0
S0289	f	11.1699	Screening	0	0	0	1405	0	0
S0290	f	13.1699	Screening	0	0	0	0	0	0
S0291	f	13.1699	Screening	0	0	0	0	0	0
S0292	f	11.1699	Screening	0	0	0	0	0	0
S0293	f	12.1699	Screening	0	0	0	0	0	0
S0294	f	9.16712	Screening	0	0	0	0	0	0
S0295	f	12.1699	Screening	0	0	0	0	0	0
S0296	f	10.1699	Screening	0	0	0	0	0	0
S0297	f	11.1699	Screening	0	0	0	0	28	0
S0298	f	11.1699	Screening	0	0	0	0	51	0
S0299	f	9.93973	Screening	0	0	0	1175	0	0
S0300	f	11.1699	Screening	0	0	0	0	0	0
S0301	f	11.1699	Screening	0	0	0	0	0	0
S0302	f	11.1699	Screening	0	0	0	0	0	0
S0303	m	14.1726	Screening	0	0	0	0	0	0
S0304	m	13.1699	Screening	0	0	0	0	0	0
S0305	m	12.1699	Screening	0	0	0	0	0	0
S0306	m	12.1699	Screening	0	0	0	0	0	0
S0307	m	13.1699	Screening	0	0	0	0	0	0
S0308	f	12.1699	Screening	0	0	0	0	0	110
S0309	m	12.1699	Screening	0	0	0	0	0	0
S0310	m	12.1699	Screening	0	0	0	982	0	620
S0311	m	11.1699	Screening	0	0	0	0	0	0
S0312	m	11.1699	Screening	0	0	0	0	0	0
S0313	m	10.1699	Screening	0	0	0	0	0	0
S0314	m	11.1699	Screening	0	0	0	0	0	0
S0315	m	10.1699	Screening	0	0	0	0	111	0
S0316	m	11.1699	Screening	0	0	0	0	0	0
S0317	m	11.1699	Screening	0	0	0	5105	0	178
S0318	f	12.1699	Screening	0	0	0	0	0	0
S0319	f	11.1699	Screening	0	0	0	0	0	0
S0320	f	13.1699	Screening	0	0	0	611	0	0
S0321	f	13.1699	Screening	0	0	0	0	0	0
S0322	m	12.1699	Screening	0	0	0	0	0	0
S0323	f	11.1699	Screening	0	0	0	0	0	0
S0324	f	14.1726	Screening	0	0	0	0	0	0
S0325	f	11.1699	Screening	0	0	0	0	0	0
S0326	m	11.1699	Screening	0	0	0	14	0	0
S0327	f	11.1699	Screening	0	0	0	0	0	185
S0328	f	12.1699	Screening	0	0	0	179	0	0
S0329	f	13.1699	Screening	0	0	0	0	0	221
S0330	m	10.1699	Screening	0	0	0	0	0	0
S0331	m	11.1699	Screening	0	0	0	0	0	0
S0332	m	14.1726	Screening	0	0	0	0	0	0
S0333	m	13.1699	Screening	0	0	0	0	0	0
S0334	m	13.1699	Screening	0	0	0	0	0	0
S0335	m	14.1726	Screening	0	0	0	190	49	0
S0336	m	12.1699	Screening	0	0	0	0	0	0
S0337	m	11.1699	Screening	0	0	0	0	0	0
S0338	m	10.1699	Screening	0	0	0	0	0	0
S0339	m	12.1699	Screening	0	0	0	0	34	0
S0340	f	12.1699	Screening	0	0	0	0	59	0
S0341	f	11.1699	Screening	0	0	0	0	0	0
S0342	f	11.1699	Screening	0	0	0	229	18	4731
S0343	m	14.1726	Screening	0	0	0	0	43	0
S0344	f	10.1699	Screening	0	0	0	0	612	0
S0345	f	11.1699	Screening	0	0	0	0	0	0
S0346	f	11.1699	Screening	0	0	0	0	48	0
S0347	f	12.1699	Screening	0	0	0	0	0	0
S0348	f	10.1699	Screening	0	0	0	713	0	0
S0349	m	10.1699	Screening	0	0	0	0	0	0
S0350	m	14.1726	Screening	0	0	0	0	0	0
S0351	m	11.1699	Screening	0	0	0	246	0	0
S0352	m	10.1699	Screening	0	0	0	0	0	0
S0353	m	13.1699	Screening	0	0	0	1091	27	0
S0354	m	13.1699	Screening	0	0	0	0	0	0
S0355	m	11.1699	Screening	0	0	0	0	0	0
S0356	m	10.1699	Screening	9	0	0	739	0	0
S0357	m	10.1699	Screening	0	0	0	0	0	0
S0358	m	9.16712	Screening	0	0	0	0	0	0
S0359	m	9.16712	Screening	0	0	0	451	0	0
S0360	f	9.16712	Screening	0	0	0	0	0	0
S0361	f	9.16712	Screening	0	0	0	0	0	0
S0362	f	9.16712	Screening	0	0	0	0	0	0
S0363	m	9.16712	Screening	0	0	0	0	0	0
S0364	f	9.16712	Screening	0	0	0	0	0	0
S0365	f	9.16712	Screening	0	0	0	0	0	0
S0366	f	9.16712	Screening	0	0	0	0	0	0
S0367	m	11.1699	Screening	0	0	0	0	0	0
S0368	m	10.1699	Screening	0	0	0	0	0	0
S0369	m	10.8247	Screening	0	0	0	0	0	0
S0370	m	9.16712	Screening	0	0	0	0	0	0
S0371	f	10.1699	Screening	0	0	0	0	0	0
S0372	f	10.1699	Screening	0	0	0	88	0	0
S0373	f	10.1699	Screening	0	0	0	0	0	0
S0374	f	9.16712	Screening	0	0	0	0	0	0
S0375	m	9.16712	Screening	0	0	0	0	0	0
S0376	m	12.1699	Screening	0	0	0	0	0	287
S0377	m	12.1699	Screening	0	0	0	0	0	0
S0378	m	12.1699	Screening	0	0	0	0	0	0
S0379	m	12.1699	Screening	0	0	0	0	0	0
S0380	m	9.16712	Screening	0	0	0	0	0	0
S0381	f	10.1699	Screening	0	0	0	0	0	0
S0382	m	10.1699	Screening	0	0	0	0	0	0
S0383	m	12.1699	Screening	0	0	0	0	0	0
S0384	m	12.1699	Screening	0	0	0	0	0	0
S0385	m	12.1699	Screening	0	0	0	0	0	0
S0386	f	11.1699	Screening	0	0	0	0	0	0
S0387	f	10.1699	Screening	0	0	0	0	0	71
S0388	m	11.1699	Screening	0	0	0	0	29	0
S0389	m	11.1699	Screening	10	0	0	0	0	0
S0390	m	11.1699	Screening	0	0	0	14214	0	0
S0391	m	11.1699	Screening	0	0	0	610	0	0
S0392	f	12.1699	Screening	0	0	0	601	0	0
S0393	m	12.1699	Screening	0	0	0	0	0	0
S0394	f	12.1699	Screening	0	0	0	0	0	0
S0395	f	11.1699	Screening	115	0	0	0	0	0
S0396	f	11.1699	Screening	0	0	0	0	0	0
S0397	f	11.1699	Screening	0	0	0	0	0	0
S0398	f	13.1699	Screening	0	0	0	0	0	0
S0399	f	11.1699	Screening	343	0	0	0	0	191
S0400	f	10.1699	Screening	0	0	0	0	0	0
S0401	f	12.1699	Screening	0	0	0	0	0	0
S0402	m	11.1699	Screening	0	0	0	11565	0	0
S0403	m	13.1699	Screening	9	0	0	488	0	0
S0404	m	12.1699	Screening	0	0	0	0	0	0
S0405	m	12.1699	Screening	0	0	0	105	0	0
S0406	f	10.1699	Screening	0	0	0	1165	0	244
S0407	m	11.1699	Screening	0	0	0	0	0	0
S0408	m	11.1699	Screening	0	0	0	0	0	0
S0409	m	12.1699	Screening	0	0	0	0	0	0
S0410	m	12.1699	Screening	0	0	0	287	0	0
S0411	f	13.1699	Screening	0	0	0	0	0	0
S0412	f	12.1699	Screening	0	0	0	0	0	162
S0413	f	10.1699	Screening	0	0	0	0	0	0
S0414	f	11.1699	Screening	0	0	0	0	0	0
S0415	f	10.1699	Screening	0	0	0	0	0	0
S0416	f	10.1699	Screening	0	0	0	0	0	0
S0417	f	10.1699	Screening	0	0	0	0	0	218
S0418	m	12.1699	Screening	0	0	0	0	0	0
S0419	m	11.1699	Screening	0	0	0	9560	54	0
S0420	f	11.1699	Screening	0	0	0	0	0	0
S0421	f	10.1699	Screening	0	0	0	0	0	0
S0422	m	13.1699	Screening	0	0	0	0	0	0
S0423	m	11.1699	Screening	279	0	0	0	0	0
S0424	m	11.1699	Screening	0	0	0	0	0	0
S0425	m	13.1699	Screening	0	0	0	0	0	0
S0426	m	11.1699	Screening	0	0	0	0	0	0
S0427	m	14.1507	Screening	17	0	0	1072	0	0
S0428	m	11.1699	Screening	0	0	0	0	0	0
S0429	f	9.16712	Screening	0	0	0	0	0	0
S0430	f	10.1699	Screening	0	0	0	0	0	0
S0431	m	13.1699	Screening	0	0	0	0	0	0
S0432	m	13.1699	Screening	0	0	0	0	0	0
S0433	f	13.1699	Screening	0	0	0	0	0	0
S0434	f	10.1699	Screening	0	0	0	0	0	0
S0435	m	10.1699	Screening	0	0	0	0	0	0
S0436	m	12.1699	Screening	0	0	0	0	0	0
S0437	m	12.1699	Screening	0	0	0	0	0	61
S0438	m	13.1699	Screening	0	0	0	0	0	0
S0439	f	13.1699	Screening	0	0	0	0	0	0
S0440	f	10.1699	Screening	0	0	0	0	0	0
S0441	f	11.1699	Screening	0	0	0	0	0	0
S0442	m	11.1699	Screening	0	0	0	0	0	0
S0443	m	12.1699	Screening	0	0	0	0	0	0
S0444	f	10.1699	Screening	0	0	0	0	0	0
S0445	m	10.1699	Screening	0	0	0	0	0	0
S0446	m	14.1726	Screening	0	0	0	60	0	0
S0447	m	13.1699	Screening	0	0	0	0	0	0
S0448	m	10.1699	Screening	0	0	0	0	0	0
S0449	m	11.1699	Screening	0	0	0	0	0	0
S0450	m	11.1699	Screening	0	0	0	0	0	0
S0451	m	11.1699	Screening	0	0	0	208	0	0
S0452	m	12.1699	Screening	0	0	0	0	0	0
S0453	m	11.1699	Screening	0	0	0	0	0	0
S0454	m	11.1699	Screening	0	0	0	0	0	0
S0455	m	12.1699	Screening	9	0	0	159	0	0
S0456	m	12.1699	Screening	0	0	0	0	0	0
S0457	m	13.1699	Screening	0	0	0	0	0	0
S0458	m	12.1699	Screening	0	0	0	489	0	0
S0459	m	12.1699	Screening	0	0	0	0	0	0
S0460	f	11.1041	Screening	0	0	0	0	0	0
S0461	f	11.1699	Screening	0	0	0	1155	54	4902
S0462	f	10.1699	Screening	0	0	0	237	0	0
S0463	f	11.1699	Screening	0	0	0	0	0	0
S0464	f	11.1699	Screening	0	0	0	0	0	0
S0465	m	12.1699	Screening	0	0	0	0	0	0
S0466	m	11.1699	Screening	0	0	0	0	0	0
S0467	m	12.1699	Screening	0	0	0	0	0	0
S0468	m	12.1699	Screening	0	0	0	162	0	0
S0469	m	11.1699	Screening	0	0	0	0	0	0
S0470	f	11.1699	Screening	0	0	0	164	0	0
S0471	f	11.1699	Screening	0	0	0	0	0	0
S0472	f	12.1699	Screening	0	0	0	0	0	0
S0473	f	12.1699	Screening	0	0	0	0	0	318
S0474	f	11.1699	Screening	0	0	0	0	0	0
S0475	f	13.1699	Screening	0	0	0	0	0	0
S0476	f	11.1699	Screening	22	0	0	0	0	0
S0103	m	12.1699	Visit 1	0	0	0	0	0	0
S0104	f	10.1699	Visit 1	0	0	0	0	0	0
S0105	f	9.16712	Visit 1	0	0	0	0	0	0
S0106	m	10.1699	Visit 1	0	0	0	0	0	0
S0107	f	10.1699	Visit 1	0	0	0	50	12	0
S0108	m	12.1699	Visit 1	0	0	0	0	0	0
S0109	m	10.1699	Visit 1	0	0	0	0	0	0
S0110	m	10.1699	Visit 1	0	0	0	0	0	0
S0111	m	11.1699	Visit 1	31	0	0	0	0	0
S0112	f	10.1699	Visit 1	0	0	0	0	0	0
S0113	m	12.1699	Visit 1	0	0	0	0	26	0
S0114	m	11.1699	Visit 1	0	0	0	0	0	0
S0115	m	11.1699	Visit 1	0	0	0	0	0	0
S0116	m	11.1699	Visit 1	0	0	0	0	17	0
S0117	m	12.1699	Visit 1	0	0	0	156	0	0
S0118	m	12.1699	Visit 1	0	0	0	0	0	0
S0119	m	9.16712	Visit 1	0	0	0	0	25	0
S0120	m	9.16712	Visit 1	0	0	0	37	0	0
S0121	m	9.16712	Visit 1	0	0	0	105	118	0
S0122	m	9.16712	Visit 1	0	0	0	0	0	0
S0123	m	10.1699	Visit 1	0	0	0	18	0	0
S0124	m	12.9945	Visit 1	0	0	0	19	12	0
S0125	f	13.1699	Visit 1	0	0	0	0	0	0
S0126	f	10.9945	Visit 1	0	0	0	0	0	1520
S0127	f	10.9945	Visit 1	0	0	0	12	0	0
S0128	f	10.9945	Visit 1	0	0	0	0	0	0
S0129	m	9.16712	Visit 1	0	0	0	0	0	0
S0130	m	10.1699	Visit 1	0	0	0	18	0	0
S0131	m	9.99178	Visit 1	0	0	0	0	0	2253
S0132	m	9.16712	Visit 1	0	0	0	0	0	1099
S0133	f	12.1699	Visit 1	0	0	0	0	0	0
S0134	f	13.1699	Visit 1	0	0	0	0	25	0
S0135	f	13.1699	Visit 1	0	0	0	0	0	0
S0136	f	14.1726	Visit 1	0	0	0	0	0	0
S0137	m	14.1726	Visit 1	0	0	0	0	0	0
S0138	m	9.16712	Visit 1	0	0	0	0	0	0
S0139	f	13.1699	Visit 1	0	0	0	0	0	0
S0140	m	10.1699	Visit 1	0	0	0	0	0	0
S0141	f	13.1699	Visit 1	0	0	0	0	0	14296
S0142	f	9.16712	Visit 1	0	0	0	0	0	0
S0147	m	14.1726	Visit 1	0	0	0	0	34	0
S0154	m	9.16712	Visit 1	0	0	0	0	0	0
S0158	f	9.16712	Visit 1	0	0	0	0	0	0
S0161	m	10.1699	Visit 1	0	0	0	20	0	0
S0183	m	9.13699	Visit 1	0	0	0	0	19	0
S0195	m	12.1699	Visit 1	0	0	0	0	0	0
S0198	f	9.16712	Visit 1	0	0	0	0	0	182
S0200	m	10.1699	Visit 1	0	0	0	0	0	0
S0201	f	11.1699	Visit 1	0	0	0	0	0	75
S0203	f	10.1699	Visit 1	0	0	0	0	0	0
S0204	m	13.1699	Visit 1	0	0	0	0	0	0
S0207	f	11.1699	Visit 1	0	0	0	0	0	0
S0209	m	10.1699	Visit 1	0	0	0	0	0	0
S0210	m	11.1699	Visit 1	0	0	0	0	0	0
S0211	m	9.16712	Visit 1	0	0	0	0	0	0
S0212	f	10.1699	Visit 1	0	0	0	0	0	0
S0215	f	9.16712	Visit 1	0	0	0	0	0	0
S0221	m	10.1342	Visit 1	0	0	0	0	31	0
S0222	f	10.1315	Visit 1	0	0	0	0	0	0
S0223	f	10.1699	Visit 1	0	0	0	0	0	0
S0224	f	9.13151	Visit 1	0	0	0	0	0	0
S0225	m	9.13151	Visit 1	0	0	0	0	0	0
S0226	m	11.1699	Visit 1	0	0	0	0	0	0
S0227	m	10.1699	Visit 1	0	0	0	0	0	0
S0228	f	9.13151	Visit 1	0	0	0	0	0	0
S0230	f	9.16712	Visit 1	0	0	0	0	0	0
S0232	f	9.16712	Visit 1	0	0	0	0	0	0
S0233	m	10.1342	Visit 1	0	0	0	0	0	0
S0236	f	9.16712	Visit 1	0	0	0	0	39	0
S0243	m	11.1699	Visit 1	0	0	0	0	0	0
S0245	f	9.16712	Visit 1	0	0	0	0	0	0
S0265	m	12.1699	Visit 1	0	0	0	0	0	0
S0275	f	9.16712	Visit 1	0	0	0	0	0	0
S0282	f	11.1699	Visit 1	0	0	0	0	0	0
S0283	f	11.1699	Visit 1	0	0	0	0	0	0
S0286	f	11.1699	Visit 1	0	0	0	0	0	0
S0289	f	11.1699	Visit 1	0	0	0	18	0	0
S0291	f	13.1699	Visit 1	0	0	0	0	0	0
S0292	f	11.1699	Visit 1	0	0	0	0	0	0
S0293	f	12.1699	Visit 1	0	0	0	0	0	0
S0294	f	9.16712	Visit 1	0	0	0	0	0	0
S0295	f	12.1699	Visit 1	0	0	0	0	0	0
S0296	f	10.1699	Visit 1	0	0	0	0	0	0
S0299	f	9.93973	Visit 1	0	0	0	157	0	0
S0302	f	11.1699	Visit 1	0	0	0	0	0	0
S0303	m	14.1726	Visit 1	0	0	0	0	0	0
S0304	m	13.1699	Visit 1	0	0	0	0	0	0
S0307	m	13.1699	Visit 1	0	0	0	0	0	0
S0310	m	12.1699	Visit 1	0	0	0	13	0	0
S0312	m	11.1699	Visit 1	0	0	0	0	0	0
S0314	m	11.1699	Visit 1	0	0	0	0	0	0
S0321	f	13.1699	Visit 1	0	0	0	0	0	0
S0323	f	11.1699	Visit 1	0	0	0	0	0	0
S0335	m	14.1726	Visit 1	0	0	0	0	0	0
S0339	m	12.1699	Visit 1	0	0	0	0	12	0
S0340	f	12.1699	Visit 1	0	0	0	0	0	0
S0353	m	13.1699	Visit 1	0	0	0	20	0	0
S0359	m	9.16712	Visit 1	0	0	0	0	0	0
S0366	f	9.16712	Visit 1	0	0	0	0	0	0
S0367	m	11.1699	Visit 1	0	0	0	0	0	0
S0381	f	10.1699	Visit 1	0	0	0	0	0	0
S0382	m	10.1699	Visit 1	0	0	0	0	0	0
S0389	m	11.1699	Visit 1	22	0	0	0	0	0
S0390	m	11.1699	Visit 1	0	0	0	0	0	0
S0391	m	11.1699	Visit 1	0	0	0	23	0	0
S0103	m	12.1699	Visit 2	0	0	0	0	0	0
S0104	f	10.1699	Visit 2	0	0	0	0	0	0
S0105	f	9.16712	Visit 2	0	0	0	0	0	0
S0106	m	10.1699	Visit 2	0	0	0	0	0	0
S0107	f	10.1699	Visit 2	0	0	0	0	0	0
S0108	m	12.1699	Visit 2	0	0	0	0	0	0
S0109	m	10.1699	Visit 2	0	0	0	0	0	0
S0110	m	10.1699	Visit 2	0	0	0	0	0	0
S0111	m	11.1699	Visit 2	163	0	0	0	0	0
S0112	f	10.1699	Visit 2	0	0	0	0	0	0
S0113	m	12.1699	Visit 2	0	0	0	0	42	0
S0114	m	11.1699	Visit 2	0	0	0	0	0	0
S0115	m	11.1699	Visit 2	0	0	0	0	0	0
S0116	m	11.1699	Visit 2	0	0	0	0	157	0
S0117	m	12.1699	Visit 2	0	0	0	0	29	0
S0118	m	12.1699	Visit 2	0	0	0	0	0	0
S0119	m	9.16712	Visit 2	0	0	0	0	31	0
S0120	m	9.16712	Visit 2	0	0	0	0	24	0
S0124	m	12.9945	Visit 2	0	0	0	0	0	0
S0126	f	10.9945	Visit 2	0	0	0	0	0	15060
S0127	f	10.9945	Visit 2	0	0	0	0	0	0
S0128	f	10.9945	Visit 2	0	0	0	0	0	0
S0129	m	9.16712	Visit 2	0	0	0	0	23	0
S0130	m	10.1699	Visit 2	0	0	0	0	19	0
S0131	m	9.99178	Visit 2	0	0	0	0	0	6062
S0133	f	12.1699	Visit 2	0	0	0	0	0	0
S0134	f	13.1699	Visit 2	0	0	0	0	0	0
S0135	f	13.1699	Visit 2	0	0	0	0	0	0
S0138	m	9.16712	Visit 2	0	0	0	0	0	0
S0139	f	13.1699	Visit 2	0	0	0	0	0	0
S0140	m	10.1699	Visit 2	0	0	0	0	0	0
S0141	f	13.1699	Visit 2	0	0	0	0	0	192
S0154	m	9.16712	Visit 2	0	0	0	0	18	0
S0161	m	10.1699	Visit 2	0	0	0	0	0	0
S0183	m	9.13699	Visit 2	0	0	0	0	0	0
S0195	m	12.1699	Visit 2	0	0	0	0	27	0
S0198	f	9.16712	Visit 2	0	0	0	0	0	123
S0200	m	10.1699	Visit 2	0	0	0	0	0	0
S0201	f	11.1699	Visit 2	0	0	0	0	0	0
S0203	f	10.1699	Visit 2	0	0	0	0	0	0
S0204	m	13.1699	Visit 2	0	0	0	0	0	0
S0207	f	11.1699	Visit 2	0	0	0	0	0	0
S0209	m	10.1699	Visit 2	0	0	0	0	0	0
S0210	m	11.1699	Visit 2	0	0	0	0	0	0
S0211	m	9.16712	Visit 2	0	0	0	0	0	0
S0212	f	10.1699	Visit 2	0	0	0	0	0	0
S0215	f	9.16712	Visit 2	0	0	0	0	64	0
S0221	m	10.1342	Visit 2	0	0	0	0	52	0
S0222	f	10.1315	Visit 2	0	0	0	0	0	0
S0223	f	10.1699	Visit 2	0	0	0	0	0	0
S0224	f	9.13151	Visit 2	0	0	0	0	0	0
S0225	m	9.13151	Visit 2	0	0	0	0	0	0
S0226	m	11.1699	Visit 2	0	0	0	0	0	0
S0227	m	10.1699	Visit 2	0	0	0	0	0	0
S0228	f	9.13151	Visit 2	0	0	0	0	0	0
S0230	f	9.16712	Visit 2	0	0	0	0	0	0
S0232	f	9.16712	Visit 2	0	0	0	0	35	0
S0236	f	9.16712	Visit 2	0	0	0	0	58	0
S0243	m	11.1699	Visit 2	0	0	0	0	0	0
S0245	f	9.16712	Visit 2	0	0	0	0	0	0
S0265	m	12.1699	Visit 2	0	0	0	0	0	0
S0275	f	9.16712	Visit 2	0	0	0	0	0	0
S0282	f	11.1699	Visit 2	0	0	0	0	0	0
S0283	f	11.1699	Visit 2	0	0	0	0	0	0
S0286	f	11.1699	Visit 2	0	0	0	0	109	0
S0289	f	11.1699	Visit 2	0	0	0	0	0	0
S0291	f	13.1699	Visit 2	0	0	0	0	0	0
S0292	f	11.1699	Visit 2	0	0	0	0	0	0
S0293	f	12.1699	Visit 2	0	0	0	0	0	0
S0294	f	9.16712	Visit 2	0	0	0	0	0	0
S0296	f	10.1699	Visit 2	0	0	0	0	0	0
S0299	f	9.93973	Visit 2	0	0	0	0	19	0
S0302	f	11.1699	Visit 2	0	0	0	0	0	0
S0303	m	14.1726	Visit 2	0	0	0	0	0	0
S0304	m	13.1699	Visit 2	0	0	0	0	0	0
S0307	m	13.1699	Visit 2	0	0	0	0	0	0
S0310	m	12.1699	Visit 2	0	0	0	0	0	0
S0312	m	11.1699	Visit 2	0	0	0	0	0	0
S0314	m	11.1699	Visit 2	0	0	0	0	0	0
S0321	f	13.1699	Visit 2	0	0	0	0	0	0
S0323	f	11.1699	Visit 2	0	0	0	0	0	799
S0335	m	14.1726	Visit 2	0	0	0	0	0	0
S0339	m	12.1699	Visit 2	0	0	0	0	43	0
S0340	f	12.1699	Visit 2	0	0	0	0	64	0
S0353	m	13.1699	Visit 2	0	0	0	0	0	0
S0359	m	9.16712	Visit 2	0	0	0	0	0	0
S0366	f	9.16712	Visit 2	0	0	0	0	0	0
S0367	m	11.1699	Visit 2	0	0	0	0	0	0
S0381	f	10.1699	Visit 2	0	0	0	0	0	0
S0382	m	10.1699	Visit 2	0	0	0	0	0	0
S0389	m	11.1699	Visit 2	0	0	0	0	0	0
S0390	m	11.1699	Visit 2	0	0	0	0	21	0
S0391	m	11.1699	Visit 2	0	0	0	0	0	0
S0103	m	12.1699	Visit 3	4	0	0	0	0	920
S0104	f	10.1699	Visit 3	0	0	0	0	0	0
S0105	f	9.16712	Visit 3	0	0	0	0	0	0
S0106	m	10.1699	Visit 3	0	0	0	0	0	0
S0107	f	10.1699	Visit 3	0	0	0	0	34	0
S0108	m	12.1699	Visit 3	0	0	0	0	0	0
S0109	m	10.1699	Visit 3	0	0	0	0	0	0
S0110	m	10.1699	Visit 3	0	0	0	0	0	0
S0111	m	11.1699	Visit 3	5	0	0	0	0	0
S0112	f	10.1699	Visit 3	0	0	0	0	0	0
S0113	m	12.1699	Visit 3	0	0	0	0	38	0
S0114	m	11.1699	Visit 3	0	0	0	0	0	0
S0116	m	11.1699	Visit 3	0	0	0	0	0	0
S0117	m	12.1699	Visit 3	0	0	0	0	35	0
S0118	m	12.1699	Visit 3	0	0	0	0	0	0
S0119	m	9.16712	Visit 3	0	0	0	0	103	0
S0120	m	9.16712	Visit 3	0	0	0	0	37	0
S0121	m	9.16712	Visit 3	0	0	0	0	37	0
S0122	m	9.16712	Visit 3	0	0	0	0	0	0
S0123	m	10.1699	Visit 3	0	0	0	0	22	0
S0124	m	12.9945	Visit 3	0	0	0	0	26	0
S0125	f	13.1699	Visit 3	0	0	0	0	0	0
S0126	f	10.9945	Visit 3	0	0	0	0	0	2688
S0127	f	10.9945	Visit 3	0	0	0	0	0	0
S0128	f	10.9945	Visit 3	0	0	0	0	0	0
S0129	m	9.16712	Visit 3	0	0	0	0	0	0
S0130	m	10.1699	Visit 3	0	0	0	0	0	0
S0131	m	9.99178	Visit 3	0	0	0	0	0	1985
S0132	m	9.16712	Visit 3	0	0	0	0	35	2229
S0133	f	12.1699	Visit 3	0	0	0	0	0	0
S0134	f	13.1699	Visit 3	40	0	0	0	0	0
S0135	f	13.1699	Visit 3	0	0	0	0	0	0
S0136	f	14.1726	Visit 3	0	0	0	0	0	0
S0137	m	14.1726	Visit 3	0	0	0	0	17	0
S0138	m	9.16712	Visit 3	0	0	0	0	18	1602
S0139	f	13.1699	Visit 3	0	0	0	0	0	0
S0140	m	10.1699	Visit 3	0	0	0	0	0	1650
S0141	f	13.1699	Visit 3	0	0	0	0	0	13130
S0142	f	9.16712	Visit 3	0	0	0	0	0	0
S0147	m	14.1726	Visit 3	0	0	0	0	28	0
S0154	m	9.16712	Visit 3	0	0	0	0	0	0
S0161	m	10.1699	Visit 3	0	0	0	0	0	0
S0183	m	9.13699	Visit 3	0	0	0	0	0	0
S0195	m	12.1699	Visit 3	0	0	0	0	94	0
S0198	f	9.16712	Visit 3	0	0	0	0	0	2156
S0200	m	10.1699	Visit 3	0	0	0	0	0	0
S0201	f	11.1699	Visit 3	0	0	0	0	0	0
S0203	f	10.1699	Visit 3	0	0	0	0	0	0
S0204	m	13.1699	Visit 3	0	0	0	0	0	0
S0207	f	11.1699	Visit 3	0	0	0	0	0	0
S0209	m	10.1699	Visit 3	0	0	0	0	0	0
S0210	m	11.1699	Visit 3	0	0	0	0	0	0
S0211	m	9.16712	Visit 3	0	0	0	0	0	0
S0212	f	10.1699	Visit 3	0	0	0	0	0	0
S0215	f	9.16712	Visit 3	0	0	0	0	26	0
S0221	m	10.1342	Visit 3	0	0	0	0	22	0
S0222	f	10.1315	Visit 3	0	0	0	0	0	0
S0223	f	10.1699	Visit 3	0	0	0	0	0	0
S0224	f	9.13151	Visit 3	0	0	0	0	0	0
S0225	m	9.13151	Visit 3	0	0	0	0	0	0
S0226	m	11.1699	Visit 3	0	0	0	0	0	0
S0227	m	10.1699	Visit 3	0	0	0	0	0	0
S0228	f	9.13151	Visit 3	0	0	0	0	0	0
S0230	f	9.16712	Visit 3	0	0	0	0	0	0
S0232	f	9.16712	Visit 3	0	0	0	0	0	0
S0233	m	10.1342	Visit 3	0	0	0	0	0	0
S0236	f	9.16712	Visit 3	0	0	0	0	73	0
S0243	m	11.1699	Visit 3	0	0	0	0	0	0
S0245	f	9.16712	Visit 3	0	0	0	0	0	0
S0265	m	12.1699	Visit 3	0	0	0	0	18	0
S0275	f	9.16712	Visit 3	0	0	0	0	0	0
S0282	f	11.1699	Visit 3	0	0	0	0	0	0
S0283	f	11.1699	Visit 3	0	0	0	0	0	0
S0286	f	11.1699	Visit 3	0	0	0	0	0	0
S0289	f	11.1699	Visit 3	0	0	0	0	0	0
S0291	f	13.1699	Visit 3	0	0	0	0	0	0
S0292	f	11.1699	Visit 3	0	0	0	0	0	0
S0293	f	12.1699	Visit 3	0	0	0	0	0	0
S0294	f	9.16712	Visit 3	0	0	0	0	0	0
S0295	f	12.1699	Visit 3	0	0	0	0	0	0
S0296	f	10.1699	Visit 3	0	0	0	0	0	0
S0299	f	9.93973	Visit 3	0	0	0	0	0	0
S0302	f	11.1699	Visit 3	0	0	0	0	0	0
S0303	m	14.1726	Visit 3	0	0	0	0	0	0
S0304	m	13.1699	Visit 3	0	0	0	0	0	0
S0307	m	13.1699	Visit 3	0	0	0	0	0	0
S0310	m	12.1699	Visit 3	0	0	0	0	0	0
S0312	m	11.1699	Visit 3	0	0	0	0	0	0
S0314	m	11.1699	Visit 3	0	0	0	0	0	0
S0321	f	13.1699	Visit 3	0	0	0	0	0	0
S0323	f	11.1699	Visit 3	0	0	0	0	0	0
S0335	m	14.1726	Visit 3	0	0	0	0	0	0
S0339	m	12.1699	Visit 3	0	0	0	0	0	0
S0340	f	12.1699	Visit 3	0	0	0	0	0	0
S0353	m	13.1699	Visit 3	0	0	0	0	0	0
S0359	m	9.16712	Visit 3	0	0	0	0	0	0
S0366	f	9.16712	Visit 3	0	0	0	0	0	0
S0367	m	11.1699	Visit 3	0	0	0	0	0	0
S0381	f	10.1699	Visit 3	0	0	0	0	0	0
S0382	m	10.1699	Visit 3	0	0	0	0	0	0
S0389	m	11.1699	Visit 3	21	0	0	0	0	0
S0390	m	11.1699	Visit 3	0	0	0	0	0	0

## Sheet: Indonesia
Supplementary Table S4. Detailed parasitological information on the samples used from different endemic areas.
Subject ID	Sex	Age	Visit	Ascaris lumbricoides qPCR (Ct)	Necator americanus qPCR (Ct)	Trichuris trichiura qPCR (Ct)	Strongyloides stercoralis qPCR (Ct)
461	m	33.0869	Pre-treatment	36.42	50	50	50
481	f	48.6653	Pre-treatment	38.85	50	50	50
602	f	46.204	Pre-treatment	29.29	50	50	50
607	f	61.9165	Pre-treatment	36.12	50	50	50
628	f	40.0246	Pre-treatment	29.47	50	50	50
691	m	25.6674	Pre-treatment	29.6	50	50	50
768	m	39.0664	Pre-treatment	35.38	50	50	50
882	f	23.8467	Pre-treatment	34.26	50	50	50
1081	f	51.4168	Pre-treatment	27.25	50	50	50
1227	f	16.9446	Pre-treatment	33.98	50	50	50
1444	f	70.4175	Pre-treatment	33.54	50	50	50
1944	f	51.1513	Pre-treatment	36.1	50	50	50
3007	f	59.4168	Pre-treatment	30.39	50	50	50
3037	m	53.3826	Pre-treatment	36.25	50	50	50
3127	m	52.4162	Pre-treatment	32.61	50	50	50
3128	f	45.9986	Pre-treatment	33.6	50	50	50
3621	m	43.2334	Pre-treatment	31.82	50	50	50
3644	m	44.4162	Pre-treatment	36.4	50	50	50
3688	m	53.4675	Pre-treatment	35.01	50	50	50
3706	f	48.1123	Pre-treatment	33.59	50	50	50
3719	m	66.9076	Pre-treatment	36.6	50	50	50
3739	f	53.4155	Pre-treatment	31.23	50	50	50
3752	f	30.9076	Pre-treatment	30.27	50	50	50
3797	f	31.2416	Pre-treatment	35.54	50	50	50
3802	m	68.4162	Pre-treatment	33.9	50	50	50
3805	m	34.4175	Pre-treatment	29.14	50	50	50
3807	f	31.2471	Pre-treatment	31.1	50	50	50
3809	f	32.846	Pre-treatment	30.58	50	50	50
3829	f	51.4168	Pre-treatment	23.81	50	50	50
3936	f	48.4162	Pre-treatment	33.78	50	50	50
3975	f	20.4162	Pre-treatment	33.78	50	50	50
4009	f	54.4175	Pre-treatment	33.59	50	50	50
4018	m	36.4162	Pre-treatment	37.09	50	50	50
4024	f	44.4162	Pre-treatment	34.62	50	50	50
4054	f	62.2259	Pre-treatment	30.1	50	50	50
4140	f	44.4162	Pre-treatment	34.71	50	50	50
4219	m	53.4155	Pre-treatment	34.51	50	50	50
4237	f	29.9055	Pre-treatment	32.58	50	50	50
6360	m	53.9001	Pre-treatment	30.21	50	50	50
6631	f	40.4435	Pre-treatment	31.33	50	50	50
6788	f	23.4853	Pre-treatment	31.59	50	50	50
6875	m	39.0828	Pre-treatment	34.95	50	50	50
7302	f	32.7255	Pre-treatment	28.44	50	50	50
7603	f	36.6407	Pre-treatment	37.16	50	50	50
7651	f	41.1116	Pre-treatment	36.77	50	50	50
7674	f	16.2683	Pre-treatment	31.53	50	50	50
7808	f	39.6879	Pre-treatment	31.5	50	50	50
7819	f	26.8501	Pre-treatment	39.81	50	50	50
7951	m	18.4887	Pre-treatment	30.65	50	50	50
8146	f	28.1177	Pre-treatment	34.64	50	50	50
104	m	44.9008	Pre-treatment	50	50	37.2	50
142	m	48.9172	Pre-treatment	50	50	30.8	50
171	f	63.6961	Pre-treatment	50	50	35.45	50
256	m	67.9179	Pre-treatment	50	50	32.62	50
257	f	63.9179	Pre-treatment	50	50	29.56	50
295	f	38.1602	Pre-treatment	50	50	37.38	50
331	f	31.0582	Pre-treatment	50	50	35.26	50
367	f	45.9603	Pre-treatment	50	50	30.99	50
422	f	69.4155	Pre-treatment	50	50	35.16	50
456	f	39.9179	Pre-treatment	50	50	32.77	50
488	m	39.3977	Pre-treatment	50	50	35.21	50
541	m	18.2533	Pre-treatment	50	50	35.89	50
577	f	37.8042	Pre-treatment	50	50	32.33	50
924	f	18.8474	Pre-treatment	50	50	31.59	50
989	f	54.987	Pre-treatment	50	50	30	50
1117	f	37.1828	Pre-treatment	50	50	32.53	50
1188	m	28.4162	Pre-treatment	50	50	37.24	50
1189	f	24.1424	Pre-treatment	50	50	29.76	50
1576	f	65.0815	Pre-treatment	50	50	34.83	50
1587	f	40.9802	Pre-treatment	50	50	36.49	50
1859	f	44.8296	Pre-treatment	50	50	30.5	50
2197	m	36.731	Pre-treatment	50	50	29.18	50
2472	m	36.1095	Pre-treatment	50	50	34.65	50
2673	f	55.269	Pre-treatment	50	50	32.78	50
2750	f	44.5914	Pre-treatment	50	50	30.82	50
2760	f	38.6229	Pre-treatment	50	50	28.08	50
2854	m	54.9487	Pre-treatment	50	50	35.2	50
2880	f	46.4175	Pre-treatment	50	50	36.47	50
2906	f	24.564	Pre-treatment	50	50	33.07	50
2919	f	58.4175	Pre-treatment	50	50	32.63	50
3212	m	71.4168	Pre-treatment	50	50	32.9	50
3301	f	40.8925	Pre-treatment	50	50	36.59	50
3365	m	41.1663	Pre-treatment	50	50	31.69	50
3411	f	53.4155	Pre-treatment	50	50	31.67	50
3564	f	16.2327	Pre-treatment	50	50	34.7	50
3581	f	16.2984	Pre-treatment	50	50	35.34	50
3627	m	60.783	Pre-treatment	50	50	37.41	50
3671	f	45.4155	Pre-treatment	50	50	33.02	50
3714	f	26.8611	Pre-treatment	50	50	30.63	50
3726	f	46.4175	Pre-treatment	50	50	36.51	50
3734	m	21.9548	Pre-treatment	50	50	35.43	50
3842	m	45.681	Pre-treatment	50	50	37.34	50
4033	f	33.2457	Pre-treatment	50	50	36.37	50
4068	m	39.4168	Pre-treatment	50	50	24.12	50
6067	m	44.8323	Pre-treatment	50	50	37.39	50
7536	f	44.7255	Pre-treatment	50	50	34.42	50
7648	f	47.1814	Pre-treatment	50	50	36.76	50
8046	f	25.1472	Pre-treatment	50	50	34.6	50
8104	f	28.4326	Pre-treatment	50	50	33.58	50
8125	f	19.3922	Pre-treatment	50	50	33.57	50
43	f	40.0876	Pre-treatment	50	36.39	50	50
100	f	47.6413	Pre-treatment	50	33.76	50	50
111	m	40.0329	Pre-treatment	50	41.51	50	50
192	f	59.9179	Pre-treatment	50	26	50	50
324	m	48.5804	Pre-treatment	50	30.06	50	50
325	f	37.5305	Pre-treatment	50	39.25	50	50
462	m	37.9302	Pre-treatment	50	42.77	50	50
497	f	46.1629	Pre-treatment	50	34.94	50	50
532	m	36.7365	Pre-treatment	50	36.68	50	50
604	f	25.4155	Pre-treatment	50	36.01	50	50
703	f	21.4428	Pre-treatment	50	37.13	50	50
1025	m	58.4175	Pre-treatment	50	34.01	50	50
1497	m	18.9788	Pre-treatment	50	36.7	50	50
1506	f	34.6995	Pre-treatment	50	35.14	50	50
1575	m	64.7337	Pre-treatment	50	39.34	50	50
1827	f	58.7269	Pre-treatment	50	38.25	50	50
2416	f	31.4853	Pre-treatment	50	42.03	50	50
3162	m	19.5756	Pre-treatment	50	29.41	50	50
3338	m	61.4155	Pre-treatment	50	34.97	50	50
3465	m	77.4155	Pre-treatment	50	36.82	50	50
3731	m	71.4168	Pre-treatment	50	32.69	50	50
4170	m	42.4175	Pre-treatment	50	34.61	50	50
4171	f	42.4175	Pre-treatment	50	35.57	50	50
6724	m	57.4155	Pre-treatment	50	34.15	50	50
6757	f	26.8008	Pre-treatment	50	32.16	50	50
7452	m	17.7495	Pre-treatment	50	38.55	50	50
7474	m	18.9049	Pre-treatment	50	36.01	50	50
7478	f	51.6906	Pre-treatment	50	31.64	50	50
7510	f	17.8754	Pre-treatment	50	44.6	50	50
7647	m	35.8905	Pre-treatment	50	41.93	50	50
14	m	18.3299	Pre-treatment	50	33.11	50	50
449	m	55.9179	Pre-treatment	50	38.54	50	50
459	m	69.4155	Pre-treatment	50	39.38	50	50
696	f	31.3292	Pre-treatment	50	39.54	50	50
702	f	54.1273	Pre-treatment	50	30.58	50	50
704	f	21.4428	Pre-treatment	50	32.17	50	50
905	f	68.4162	Pre-treatment	50	37.65	50	50
1369	m	20.2245	Pre-treatment	50	37.43	50	50
1488	m	60.9993	Pre-treatment	50	37.2	50	50
1552	m	62.9185	Pre-treatment	50	34.25	50	50
1950	m	40.1013	Pre-treatment	50	32.59	50	50
2248	f	36.5311	Pre-treatment	50	34.43	50	50
2332	f	41.5688	Pre-treatment	50	41.76	50	50
2981	f	45.4155	Pre-treatment	50	35.86	50	50
3233	m	39.833	Pre-treatment	50	32.17	50	50
3563	f	41.5551	Pre-treatment	50	36.48	50	50
7126	m	35.7481	Pre-treatment	50	34.49	50	50
7523	f	31.3402	Pre-treatment	50	31.43	50	50
7854	f	16.3066	Pre-treatment	50	40.91	50	50
7947	f	30.0561	Pre-treatment	50	36.24	50	50
14	m	19.3299	Post-treatment	50	50	50	50
449	m	56.9179	Post-treatment	50	50	50	50
459	m	70.4155	Post-treatment	50	50	50	50
696	f	32.3292	Post-treatment	50	50	50	50
702	f	55.1273	Post-treatment	50	50	50	50
704	f	22.4428	Post-treatment	50	50	50	50
905	f	69.4162	Post-treatment	50	50	50	50
1369	m	21.2245	Post-treatment	50	50	50	50
1488	m	61.9993	Post-treatment	50	50	50	50
1552	m	63.9185	Post-treatment	50	50	50	50
1950	m	41.1013	Post-treatment	50	50	50	50
2248	f	37.5311	Post-treatment	50	50	50	50
2332	f	42.5688	Post-treatment	50	50	50	50
2981	f	46.4155	Post-treatment	50	50	50	50
3233	m	40.833	Post-treatment	50	50	50	50
3563	f	42.5551	Post-treatment	50	50	50	50
7126	m	36.7481	Post-treatment	50	50	50	50
7523	f	32.3402	Post-treatment	50	50	50	50
7854	f	17.3066	Post-treatment	50	50	50	50
7947	f	31.0561	Post-treatment	50	50	50	50
240	f	42.9021	Pre-treatment	37.47	50	32.23	50
489	f	36.3066	Pre-treatment	25.82	50	27.89	50
615	f	30.8884	Pre-treatment	26.29	50	28.83	50
618	m	38.9185	Pre-treatment	27.77	50	34.42	50
788	f	59.3922	Pre-treatment	34.03	50	35.58	50
818	f	63.4168	Pre-treatment	32.11	50	30.09	50
1191	f	31.4935	Pre-treatment	30.2	50	35.29	50
1597	f	50.2998	Pre-treatment	24.07	50	28.85	50
2146	f	40.8487	Pre-treatment	34.51	50	32.03	50
2161	f	44.9172	Pre-treatment	29.16	50	33.56	50
2458	m	62.4175	Pre-treatment	34.6	50	37.21	50
3031	m	38.4175	Pre-treatment	23.12	50	26.58	50
3052	f	27.4168	Pre-treatment	25.9	50	28.57	50
3612	m	63.4168	Pre-treatment	35.03	50	33.15	50
3631	m	54.4175	Pre-treatment	30.86	50	32.18	50
3656	f	53.9165	Pre-treatment	22.59	50	29.77	50
3660	m	48.4162	Pre-treatment	28.48	50	29.89	50
3662	f	19.1321	Pre-treatment	36.44	50	31.72	50
3762	m	33.9165	Pre-treatment	30.97	50	30.61	50
3768	f	66.4175	Pre-treatment	26.98	50	28.37	50
4050	f	50.4942	Pre-treatment	29.04	50	29.12	50
4245	m	18.2971	Pre-treatment	26.84	50	28.78	50
7564	f	28.3833	Pre-treatment	33.25	50	29.53	50
7669	f	16.5996	Pre-treatment	28.2	50	27.24	50
8081	m	49.9877	Pre-treatment	36.12	50	32.19	50
178	m	17.4456	Pre-treatment	31.01	32.57	50	50
213	m	49.6153	Pre-treatment	35.37	39.88	50	50
486	m	29.7933	Pre-treatment	33.39	31.34	50	50
487	m	16.7748	Pre-treatment	25.71	39.76	50	50
496	m	49.1581	Pre-treatment	28.13	27.27	50	50
614	f	69.3251	Pre-treatment	34.4	37.52	50	50
619	f	35.9179	Pre-treatment	28.32	30.63	50	50
633	m	38.1054	Pre-treatment	34.37	32.49	50	50
642	f	39.0554	Pre-treatment	31.83	34.91	50	50
651	f	70.4175	Pre-treatment	31.77	37.95	50	50
667	f	65.8864	Pre-treatment	38.09	38.52	50	50
680	f	52.1643	Pre-treatment	35.19	37.88	50	50
1101	m	50.4175	Pre-treatment	34.28	35.38	50	50
1580	f	62.4175	Pre-treatment	31.4	35.47	50	50
1964	f	68.4162	Pre-treatment	29.13	31.99	50	50
2201	m	51.9124	Pre-treatment	36.31	41.01	50	50
2323	f	57.4155	Pre-treatment	36.08	38.69	50	50
2761	m	17.0513	Pre-treatment	33.27	41.26	50	50
3062	m	46.4175	Pre-treatment	35.39	39.65	50	50
3068	f	39.8877	Pre-treatment	29.89	39.54	50	50
3107	f	50.4175	Pre-treatment	35.6	41.96	50	50
3815	f	32.9856	Pre-treatment	31.07	41.06	50	50
6214	f	64.4162	Pre-treatment	31.91	36.51	50	50
7151	f	38.6311	Pre-treatment	26.04	26.3	50	50
7163	f	27.6413	Pre-treatment	31.25	34.48	50	50

## Sheet: Ethiopia
Supplementary Table S4. Detailed parasitological information on the samples used from different endemic areas.
Subject ID	Sex	Age	Ascaris lumbricoides FEC (epg)	Trichuris trichiura FEC (epg)	Hookworm FEC (epg)	Schistosoma mansoni detected
LS18-085	m	5	1379	146	0	0
LS18-128	m	6	275	5	0	positive
LS18-016	f	5	101	19	0	0
LS18-029	f	6	74	0	0	0
LS18-051	m	5	36	0	0	0
LS18-025	m	6	35	37	0	0
LS18-012	m	5	29	0	0	0
LS18-038	m	5	15	0	0	0
LS18-021	m	6	6	18	0	0
LS18-103	m	6	0	193	0	0
LS18-124	f	4	0	109	0	0
LS18-013	f	6	0	48	0	0
LS18-095	f	4	0	44	0	0
LS18-047	m	5	0	42	0	0
LS18-086	m	4	0	29	0	0
LS18-040	f	5	0	26	0	0
LS18-008	f	5	0	22	0	0
LS18-106	f	5	0	21	0	0
LS18-075	m	4	0	19	0	0
LS18-108	f	6	0	18	0	0
LS18-123	f	5	0	15	0	positive
LS18-024	f	6	0	13	0	0
LS18-005	m	6	0	12	0	0
LS18-001	m	6	0	11	0	0
LS18-064	m	5	0	11	0	0
LS18-053	f	4	0	10	0	0
LS18-044	m	5	0	9	0	0
LS18-117	f	5	0	9	0	0
LS18-060	f	4	0	7	0	0
LS18-120	m	6	0	7	0	0
LS18-041	f	4	0	3	0	0
LS18-083	m	4	0	2	0	0
LS18-035	f	5	0	1	0	0
LS18-090	f	5	0	1	0	0
LS18-092	f	5	0	0	14	positive
LS18-079	f	4	0	0	2	0
LS18-002	f	6	0	0	0	0
LS18-003	f	6	0	0	0	0
LS18-004	f	6	0	0	0	0
LS18-006	m	6	0	0	0	0
LS18-007	m	6	0	0	0	0
LS18-009	m	6	0	0	0	0
LS18-010	m	6	0	0	0	0
LS18-011	m	6	0	0	0	0
LS18-014	f	5	0	0	0	0
LS18-015	f	5	0	0	0	0
LS18-018	f	6	0	0	0	0
LS18-019	f	6	0	0	0	0
LS18-020	f	6	0	0	0	0
LS18-022	m	6	0	0	0	0
LS18-026	f	6	0	0	0	0
LS18-027	m	6	0	0	0	0
LS18-030	m	5	0	0	0	0
LS18-031	f	5	0	0	0	0
LS18-032	m	5	0	0	0	0
LS18-036	m	5	0	0	0	0
LS18-037	f	5	0	0	0	0
LS18-039	m	5	0	0	0	0
LS18-042	m	5	0	0	0	0
LS18-043	m	4	0	0	0	0
